# Supplementary material for: “Float[ing] in the Middle” Nurse Navigators and the Interface of Access to Care
Source: Int J Environ Res Public Health. 2025 Oct 26;22(11):1631. doi: 10.3390/ijerph22111631 (PMC12651983; doi:10.3390/ijerph22111631)
Supplement: Supplementary file 1 [file ijerph-22-01631-s001.zip]

Archive with 1 entries (1 files):
- ijerph-3903091-supplementary.pdf
